# Supplementary material for: Characterization of Extended-Spectrum β-Lactamase-Producing Escherichia coli in Animal Farms in Hunan Province, China
Source: Microorganisms. 2024 Mar 26;12(4):653. doi: 10.3390/microorganisms12040653 (PMC11051881; doi:10.3390/microorganisms12040653)
Supplement: Supplementary file 1 [file microorganisms-12-00653-s001.zip]

Archive with 2 entries (2 files):
- Table S1. Source information,clermonTyping,plasmid replicons types andST typing of 91 ESBL-EC strains.xlsx
- Table S2. Sensitivity test results of 91 ESBL-EC strains to 10 antibiotics.xlsx
