# Supplementary material for: Characterization of Extended-Spectrum β-Lactamase-Producing Escherichia coli in Animal Farms in Hunan Province, China
Source: Microorganisms. 2024 Mar 26;12(4):653. doi: 10.3390/microorganisms12040653 (PMC11051881; doi:10.3390/microorganisms12040653)
Supplement: Supplementary file 1 [file microorganisms-12-00653-s001.zip › Table S2. Sensitivity test results of 91 ESBL-EC strains to 10 antibiotics.xlsx]

## Sheet: MIC raw data
Antimicrobial Agents	Cefotaxime	Ceftazidime	Gentamicin	Amikacin	Ciprofloxacin	Colistin	Meropenem	Tetracycline	Tigecycline	Trimethoprim/Sulfamethoxazole
22a1017	64	16	0.5	8	2	0.5	0.016	128	0.125	>16/304
22a1020	0.03	0.125	8	2	>2	0.5	0.016	64	0.25	>16/304
22a1021	0.03	0.125	64	2	0.25	0.5	0.016	32	0.06	>16/304
22a1117	0.03	0.06	0.5	2	0.25	0.25	0.016	128	0.125	>16/304
22a1122	32	16	32	2	≤0.002	0.5	0.016	>128	0.25	>16/304
22a114	32	4	0.25	2	0.25	0.5	0.016	128	0.125	>16/304
22a1204	0.03	0.25	64	2	>2	4	0.016	>128	0.25	>16/304
22a121	8	0.5	8	2	0.016	0.5	0.016	32	0.125	>16/304
22a1213	32	8	32	4	>2	16	0.032	≤0.5	0.06	>16/304
22a1221	4	0.5	2	2	1	2	0.016	32	0.125	>16/304
22a1222	32	8	>128	1	1	0.5	0.016	32	0.125	16/304
22a1223	8	0.5	4	1	0.5	4	0.016	32	0.125	>16/304
22a1226	64	64	>128	>128	>2	8	0.016	32	0.125	>16/304
22a1229	128	16	32	2	>2	8	0.016	>128	0.25	>16/304
22a1234	4	0.25	0.25	8	0.5	1	0.032	>128	0.125	>16/304
22a1237	32	8	16	8	0.125	1	0.032	128	0.125	>16/304
22a1238	64	32	0.5	2	>2	0.5	0.016	128	0.125	>16/304
22a1241	128	16	0.25	8	0.25	0.5	0.032	>128	0.125	>16/304
22a1243	64	8	64	8	0.125	0.5	0.032	128	0.03	>16/304
22a1244	32	8	0.25	2	0.5	0.5	0.016	128	0.125	16/304
22a1246	32	8	32	2	>2	0.5	0.016	>128	0.125	16/304
22a1269	4	0.25	8	2	0.016	0.5	0.016	64	0.125	>16/304
22a1270	128	32	4	2	>2	0.5	0.016	128	0.125	>16/304
22a1278	32	2	4	4	2	0.5	0.016	64	0.125	16/304
22a1279	32	8	32	8	>2	1	0.032	128	0.03	>16/304
22a1284	>128	16	4	2	1	4	0.032	64	0.125	>16/304
22a1297	128	16	4	2	0.064	≤0.125	≤0.004	64	≤0.015	16/304
22a1301	128	16	32	2	>2	1	0.032	128	0.06	>16/304
22a1302	8	4	16	4	0.5	0.25	0.032	128	0.125	>16/304
22a1328	32	4	8	4	0.125	4	0.032	64	0.06	16/304
22a1340	32	8	16	4	>2	0.5	0.032	128	0.125	>16/304
22a157	16	2	0.5	1	>2	0.25	0.032	>128	0.125	>16/304
22a181	0.03	2	4	2	>2	0.5	0.016	128	0.25	>16/304
22a197	16	1	64	4	>2	0.25	0.016	32	0.06	>16/304
22a211	32	4	0.5	2	>2	0.5	0.016	32	0.125	>16/304
22a213	128	32	32	2	>2	>64	0.032	16	4	>16/304
22a216	64	16	128	4	>2	0.5	0.016	>128	0.125	>16/304
22a220	128	64	32	4	>2	0.5	0.032	≤0.5	0.06	>16/304
22a239	64	16	1	4	2	32	0.032	>128	0.25	>16/304
22a256	16	2	0.5	2	≤0.002	0.5	0.016	64	0.125	>16/304
22a285	8	0.5	8	8	≤0.002	0.5	0.032	128	0.06	>16/304
22a288	128	4	32	2	2	0.25	0.016	128	0.25	>16/304
22a292	32	8	32	2	>2	0.5	0.016	32	0.125	16/304
22a360	2	0.25	16	2	>2	0.5	0.016	>128	0.25	>16/304
22a377	128	32	>128	>128	>2	0.5	0.016	>128	0.5	>16/304
22a451	>128	16	0.25	2	>2	0.25	≤0.004	128	0.125	>16/304
22a452	128	16	0.25	2	>2	≤0.125	0.008	>128	0.125	>16/304
22a460	64	16	0.25	2	2	0.5	0.008	1	0.06	1/19
22a472	128	32	0.25	2	2	1	0.008	64	0.125	>16/304
22a486	2	4	0.5	4	>2	0.5	0.016	128	0.125	>16/304
22a49	64	16	>128	>128	0.5	0.5	0.016	64	0.25	>16/304
22a501	64	16	0.25	4	>2	0.5	0.016	128	0.25	>16/304
22a508	128	32	2	2	>2	0.5	0.016	128	0.125	>16/304
22a510	8	2	8	1	1	0.5	0.016	128	0.125	>16/304
22a511	128	32	16	2	1	0.5	0.016	32	0.25	>16/304
22a512	8	16	0.5	2	>2	0.25	0.008	>128	0.125	>16/304
22a526	>128	64	0.5	2	>2	0.5	0.008	>128	0.125	>16/304
22a556	>128	16	128	4	>2	1	0.032	>128	0.125	>16/304
22a569	32	4	0.25	2	>2	0.5	0.032	8	0.06	≤0.25/4.75
22a589	32	8	0.25	4	0.25	0.25	0.032	>128	0.25	>16/304
22a594	32	1	1	4	>2	0.5	0.016	64	0.25	2/38
22a613	128	16	64	4	≤0.002	0.5	0.032	>128	0.125	>16/304
22a616	32	1	0.25	4	0.5	0.5	0.016	>128	0.06	>16/304
22a625	128	16	8	4	0.008	0.25	0.032	16	0.06	>16/304
22a645	128	32	4	2	>2	0.5	0.016	>128	0.125	>16/304
22a646	64	16	32	1	>2	0.5	0.016	>128	0.125	>16/304
22a651	32	16	>128	2	>2	8	0.016	64	0.125	>16/304
22a655	128	32	0.5	2	2	32	0.016	128	1	16/304
22a678	16	0.5	8	4	>2	0.25	0.016	64	0.25	>16/304
22a807	32	2	0.25	4	0.016	≤0.125	0.016	64	0.03	1/19
22a843	16	32	4	2	0.25	1	0.008	1	0.03	≤0.25/4.75
22a849	32	1	4	4	0.064	≤0.125	0.032	2	0.03	>16/304
22a852	128	16	128	2	>2	0.25	0.032	128	0.125	>16/304
22a860	32	1	4	2	0.125	0.5	0.032	64	0.125	>16/304
22a861	8	0.25	8	2	0.5	0.5	0.032	64	0.125	>16/304
22a906	8	1	0.5	1	0.25	16	0.008	32	0.06	4/76
22a909	0.03	0.125	0.5	2	0.25	0.5	0.008	128	0.125	>16/304
22a910	4	0.5	16	8	0.25	0.25	0.008	16	0.06	1/19
22a94	32	8	32	1	>2	0.5	0.016	64	0.125	>16/304
22a946	16	32	0.25	2	>2	0.5	0.016	64	0.125	>16/304
22a953	32	16	16	2	1	0.5	0.016	128	0.125	>16/304
22a955	32	16	16	2	1	0.5	0.016	128	0.125	>16/304
22a956	8	2	2	2	1	0.5	0.016	>128	0.125	>16/304
22a96	16	2	4	2	2	0.5	0.016	32	0.125	>16/304
22a966	4	0.25	64	2	0.5	16	0.032	128	0.125	>16/304
22a972	≤0.015	0.125	1	4	0.008	0.25	0.008	>128	0.125	>16/304
22a980	4	0.25	32	2	0.25	0.25	0.008	>128	0.06	1/19
22a983	4	0.5	32	2	0.25	0.5	0.016	128	0.125	>16/304
22a990	4	0.5	64	2	0.25	0.5	0.016	128	0.06	16/304
22a993	4	0.5	32	4	1	0.5	0.016	128	0.125	4/76
22a994	4	0.5	32	4	0.25	0.5	0.016	64	0.125	4/76
